# Supplementary material for: A systematic review exploring perceptions of Tourette syndrome and tic disorders using the common-sense model of illness representations
Source: Psychol Health. 2025 May 14:1–34. Online ahead of print. doi: 10.1080/08870446.2025.2502515 (PMC12080458; doi:10.1080/08870446.2025.2502515)
Supplement: Supplemental Material [file GPSH_A_2502515_SM3731.zip]

Archive with 5 entries (5 files):
- rev-2024-0137-File004.docx
- rev-2024-0137-File005.docx
- rev-2024-0137-File006.docx
- rev-2024-0137-File007.docx
- rev-2024-0137-File008.docx
